# Supplementary material for: A tangled threesome: understanding arbovirus infection in Aedes spp. and the effect of the mosquito microbiota
Source: Front Microbiol. 2024 Jan 3;14:1287519. doi: 10.3389/fmicb.2023.1287519 (PMC10792067; doi:10.3389/fmicb.2023.1287519)
Supplement: Supplementary file 4 [file Table_1.xlsx]

## Sheet: Bacteria
Studies with Bacteria microbiota in A. aegypti and A. albopictus
Mosquitoes origin	Publication	Methodology	Host	Collection	Bacteria Genera
Malaysia	Joanne et al., 2015	Target sequencing	Aedes albopictus	field	Wolbachia
United States of America	Kulkarni et al., 2018	Target sequencing	Aedes aegypti	field	Wolbachia
United States of America	Kulkarni et al., 2018	Target sequencing	Aedes albopictus	field	Wolbachia
Mexico	Puerta-Guardo et al., 2020	Target sequencing	Aedes albopictus	field	Wolbachia
Russia	Shaikevich et al., 2019	Target sequencing	Aedes albopictus	field	Wolbachia
Malaysia	Afizah et al., 2015	Target sequencing	Aedes albopictus	field	Wolbachia
Malaysia	Ahmad et al., 2017	Target sequencing	Aedes albopictus	field	Wolbachia
Kingdom of Saudi Arabia	Al-Ghamdi et al., 2023	Culture-molecular	Aedes aegypti	field	Bacillus
Kingdom of Saudi Arabia	Al-Ghamdi et al., 2023	Culture-molecular	Aedes aegypti	field	Lysinibacillus
United States of America	Anderson et al., 2019	Target sequencing	Aedes albopictus	field	wolbachia
Colombia	Arévalo-Cortés et al., 2020	Metagenomic	Aedes aegypti	Field	Bacteroides
Colombia	Arévalo-Cortés et al., 2020	Metagenomic	Aedes aegypti	Field	Clostridium
Colombia	Arévalo-Cortés et al., 2020	Metagenomic	Aedes aegypti	Field	Prevotella
Colombia	Arévalo-Cortés et al., 2020	Metagenomic	Aedes aegypti	Field	Akkermansia
Colombia	Arévalo-Cortés et al., 2020	Metagenomic	Aedes aegypti	Field	Parabacteroides
Colombia	Arévalo-Cortés et al., 2020	Metagenomic	Aedes aegypti	Field	Ruminococcus
Colombia	Arévalo-Cortés et al., 2020	Metagenomic	Aedes aegypti	Field	Roseburia
Colombia	Arévalo-Cortés et al., 2020	Metagenomic	Aedes aegypti	Field	Bifidobacterium
Colombia	Arévalo-Cortés et al., 2020	Metagenomic	Aedes aegypti	Field	Faecalibacterium
Colombia	Arévalo-Cortés et al., 2020	Metagenomic	Aedes aegypti	Field	Megasphaera
India	Balaji et a., 2021	Metagenomic	Aedes aegypti	Colonie	Bacillus
India	Balaji et a., 2021	Metagenomic	Aedes aegypti	Colonie	Chryseobacterium
India	Balaji et a., 2021	Metagenomic	Aedes aegypti	Colonie	Elizabethkingia
India	Balaji et a., 2021	Metagenomic	Aedes aegypti	Colonie	Pantoea
India	Balaji et a., 2021	Metagenomic	Aedes aegypti	Colonie	Microbacterium
India	Balaji et a., 2021	Metagenomic	Aedes aegypti	Colonie	Serratia
India	Balaji et a., 2021	Metagenomic	Aedes aegypti	Colonie	Enterobacter
India	Balaji et a., 2021	Metagenomic	Aedes aegypti	Colonie	Enterococcus
India	Balaji et a., 2021	Metagenomic	Aedes aegypti	Colonie	Undibacterium
India	Balaji et a., 2021	Metagenomic	Aedes aegypti	Colonie	Wolbachia
India	Balaji et al., 2019	Target sequencing	Aedes aegypti	field	Wolbachia
Brazil	Baltar et al., 2023	Metagenomic	Aedes albopictus	Field	Vibrio
Brazil	Baltar et al., 2023	Metagenomic	Aedes albopictus	Field	Sphingomonas
Brazil	Baltar et al., 2023	Metagenomic	Aedes albopictus	Field	Propionibacterium
Brazil	Baltar et al., 2023	Metagenomic	Aedes albopictus	Field	Halomonas
Brazil	Baltar et al., 2023	Metagenomic	Aedes albopictus	Field	Streptococcus
Brazil	Baltar et al., 2023	Metagenomic	Aedes albopictus	Field	Bacillus
Brazil	Baltar et al., 2023	Metagenomic	Aedes albopictus	Field	Pseudomonas
Brazil	Baltar et al., 2023	Metagenomic	Aedes albopictus	Colonie	Vibrio
Brazil	Baltar et al., 2023	Metagenomic	Aedes albopictus	Colonie	Sphingomonas
Brazil	Baltar et al., 2023	Metagenomic	Aedes albopictus	Colonie	Halomonas
Brazil	Baltar et al., 2023	Metagenomic	Aedes albopictus	Colonie	Pseudomonas
Brazil	Baltar et al., 2023	Metagenomic	Aedes albopictus	Colonie	Streptococcus
Brazil	Baltar et al., 2023	Metagenomic	Aedes albopictus	Colonie	Bacillus
Brazil	Baltar et al., 2023	Metagenomic	Aedes albopictus	Field	Wolbachia
Brazil	Baltar et al., 2023	Metagenomic	Aedes albopictus	Colonie	Wolbachia
Panamá	Bennett et al., 2019	Metagenomic	Aedes aegypti	field	Elizabethkingia
Panamá	Bennett et al., 2019	Metagenomic	Aedes aegypti	field	Morganella
Panamá	Bennett et al., 2019	Metagenomic	Aedes aegypti	field	Serratia
Panamá	Bennett et al., 2019	Metagenomic	Aedes aegypti	field	Acinetobacter
Panamá	Bennett et al., 2019	Metagenomic	Aedes aegypti	field	Pseudomonas
Panamá	Bennett et al., 2019	Metagenomic	Aedes aegypti	field	Stenotrophomonas
Panamá	Bennett et al., 2019	Metagenomic	Aedes albopictus	field	Xanthobacter
Panamá	Bennett et al., 2019	Metagenomic	Aedes albopictus	field	Novispirillum
Panamá	Bennett et al., 2019	Metagenomic	Aedes albopictus	field	Burkholderia
Panamá	Bennett et al., 2019	Metagenomic	Aedes albopictus	field	Hylemonella
Panamá	Bennett et al., 2019	Metagenomic	Aedes albopictus	field	Limnobacter
Panamá	Bennett et al., 2019	Metagenomic	Aedes albopictus	field	Acinetobacter
Panamá	Bennett et al., 2019	Metagenomic	Aedes albopictus	field	Stenotrophomonas
Spain	Bueno-Marí et al., 2023	Target sequencing	Aedes albopictus	field	Wolbachia
Colombia	Calle-Tobón et al., 2022	Target sequencing	Aedes albopictus	field	Wolbachia
Philippines	Carvajal et al., 2019	Target sequencing	Aedes aegypti	field	Wolbachia
Taiwan	Chao et al., 2023	Target sequencing	Aedes aegypti	field	Wolbachia
Argentina	Chuchuy et al., 2018	Target sequencing	Aedes albopictus	field	wolbachia
Colombia	Díaz et al., 2021	Metagenomic	Aedes albopictus	field	Enterobacter
Colombia	Díaz et al., 2021	Metagenomic	Aedes albopictus	field	Asaia
Colombia	Díaz et al., 2021	Metagenomic	Aedes albopictus	field	Serratia
Colombia	Díaz et al., 2021	Metagenomic	Aedes albopictus	field	Wolbachia
Australia	Dickson et al., 2018	Metagenomic	Aedes aegypti	colonie	Pseudomonas
Australia	Dickson et al., 2018	Metagenomic	Aedes aegypti	colonie	Pseudoalteromonas
Australia	Dickson et al., 2018	Metagenomic	Aedes aegypti	colonie	Luteibacter
Australia	Dickson et al., 2018	Metagenomic	Aedes aegypti	colonie	Rhodanobacter
Australia	Dickson et al., 2018	Metagenomic	Aedes aegypti	colonie	Enterobacter
Cambodia	Dickson et al., 2018	Metagenomic	Aedes aegypti	colonie	Pseudomonas
Cambodia	Dickson et al., 2018	Metagenomic	Aedes aegypti	colonie	Pseudoalteromonas
Cambodia	Dickson et al., 2018	Metagenomic	Aedes aegypti	colonie	Luteibacter
Cambodia	Dickson et al., 2018	Metagenomic	Aedes aegypti	colonie	Rhodanobacter
Cambodia	Dickson et al., 2018	Metagenomic	Aedes aegypti	colonie	Marinomonas
French Guiana	Dickson et al., 2018	Metagenomic	Aedes aegypti	colonie	Pseudoalteromonas
French Guiana	Dickson et al., 2018	Metagenomic	Aedes aegypti	colonie	Pseudomonas
French Guiana	Dickson et al., 2018	Metagenomic	Aedes aegypti	colonie	Luteibacter
French Guiana	Dickson et al., 2018	Metagenomic	Aedes aegypti	colonie	Rhodanobacter
French Guiana	Dickson et al., 2018	Metagenomic	Aedes aegypti	colonie	Intestinibacter
Gabon	Dickson et al., 2018	Metagenomic	Aedes aegypti	colonie	Pseudoalteromonas
Gabon	Dickson et al., 2018	Metagenomic	Aedes aegypti	colonie	Pseudomonas
Gabon	Dickson et al., 2018	Metagenomic	Aedes aegypti	colonie	Luteibacter
Gabon	Dickson et al., 2018	Metagenomic	Aedes aegypti	colonie	Rhodanobacter
Gabon	Dickson et al., 2018	Metagenomic	Aedes aegypti	colonie	Enterobacter
Guadeloupe	Dickson et al., 2018	Metagenomic	Aedes aegypti	colonie	Pseudomonas
Guadeloupe	Dickson et al., 2018	Metagenomic	Aedes aegypti	colonie	Pseudoalteromonas
Guadeloupe	Dickson et al., 2018	Metagenomic	Aedes aegypti	colonie	Luteibacter
Guadeloupe	Dickson et al., 2018	Metagenomic	Aedes aegypti	colonie	Rhodanobacter
Guadeloupe	Dickson et al., 2018	Metagenomic	Aedes aegypti	colonie	Marinomonas
Uganda	Dickson et al., 2018	Metagenomic	Aedes aegypti	colonie	Pseudomonas
Uganda	Dickson et al., 2018	Metagenomic	Aedes aegypti	colonie	Pseudoalteromonas
Uganda	Dickson et al., 2018	Metagenomic	Aedes aegypti	colonie	Luteibacter
Uganda	Dickson et al., 2018	Metagenomic	Aedes aegypti	colonie	Rhodanobacter
Uganda	Dickson et al., 2018	Metagenomic	Aedes aegypti	colonie	Marinomonas
Singapore	Ding et al., 2020	Target sequencing	Aedes albopictus	field	Wolbachia
Colombia	Duque-Granda et al., 2023	Target sequencing	Aedes albopictus	field	Wolbachia
Guadeloupe	Goinding et al., 2018	Target sequencing	Aedes albopictus	field	Wolbachia
Reunion	Guégan et al., 2020	Metagenomic	Aedes albopictus	Colonie	Sphingomonas
Reunion	Guégan et al., 2020	Metagenomic	Aedes albopictus	Colonie	Chryseobacterium
Reunion	Guégan et al., 2020	Metagenomic	Aedes albopictus	Colonie	Dysgonomonas
Reunion	Guégan et al., 2020	Metagenomic	Aedes albopictus	Colonie	Corynebacterium
Reunion	Guégan et al., 2020	Metagenomic	Aedes albopictus	Colonie	Massilia
Reunion	Guégan et al., 2020	Metagenomic	Aedes albopictus	Colonie	Cloacibacterium
Reunion	Guégan et al., 2020	Metagenomic	Aedes albopictus	Colonie	Paracoccus
Reunion	Guégan et al., 2020	Metagenomic	Aedes albopictus	Colonie	Micropruina
Reunion	Guégan et al., 2020	Metagenomic	Aedes albopictus	Colonie	Pelomonas
Reunion	Guégan et al., 2020	Metagenomic	Aedes albopictus	Colonie	Enhydrobacter
United States of America	Hegde et al., 2018	Metagenomic	Aedes aegypti	field	Pseudomonas
United States of America	Hegde et al., 2018	Metagenomic	Aedes aegypti	field	Zymobacter
United States of America	Hegde et al., 2018	Metagenomic	Aedes aegypti	field	Tatumella
United States of America	Hegde et al., 2018	Metagenomic	Aedes aegypti	field	Serratia
United States of America	Hegde et al., 2018	Metagenomic	Aedes aegypti	field	Enterobacter
United States of America	Hegde et al., 2018	Metagenomic	Aedes aegypti	colonie	Asaia
United States of America	Hegde et al., 2018	Metagenomic	Aedes albopictus	field	Shewanella
United States of America	Hegde et al., 2018	Metagenomic	Aedes albopictus	field	Serratia
United States of America	Hegde et al., 2018	Metagenomic	Aedes albopictus	colonie	Chryseobacterium
United States of America	Hegde et al., 2018	Metagenomic	Aedes albopictus	colonie	Comamonas
United States of America	Hegde et al., 2018	Metagenomic	Aedes albopictus	colonie	Wolbachia
United States of America	Hegde et al., 2018	Metagenomic	Aedes albopictus	field	Wolbachia
China	Hu et al., 2020	Target sequencing	Aedes albopictus	field	Wolbachia
Thailand	Kitrayapong et al., 2002	Target sequencing	Aedes albopictus	field	Wolbachia
China	Li et al., 2023	Target sequencing	Aedes albopictus	field	Wolbachia
Brazil	Lima et al., 2011	Target sequencing	Aedes albopictus	field	Wolbachia
China	Lin et al., 2021	Metagenomic	Aedes aegypti	field	Methylobacterium
China	Lin et al., 2021	Metagenomic	Aedes aegypti	field	Enterobacter
China	Lin et al., 2021	Metagenomic	Aedes aegypti	field	Ralstonia
China	Lin et al., 2021	Metagenomic	Aedes aegypti	field	Leptothrix
China	Lin et al., 2021	Metagenomic	Aedes aegypti	field	Asaia
China	Lin et al., 2021	Metagenomic	Aedes albopictus	field	Methylobacterium
China	Lin et al., 2021	Metagenomic	Aedes albopictus	field	Enterobacter
China	Lin et al., 2021	Metagenomic	Aedes albopictus	field	Sphingomonas
China	Lin et al., 2021	Metagenomic	Aedes albopictus	field	Wolbachia
United States of America	Martin et al., 2019	Metagenomic	Aedes albopictus	field	Wolbachia
Singapore	Martinez et al., 2023	Metagenomic	Aedes aegypti	colonie	Elizabethkingia
Singapore	Martinez et al., 2023	Metagenomic	Aedes aegypti	colonie	Phyllobacterium
Singapore	Martinez et al., 2023	Metagenomic	Aedes aegypti	colonie	Asaia
India	Mohanty et al., 2019	Target sequencing	Aedes albopictus	field	Wolbachia
Colombia	Molina-Henao et al., 2020	Culture-molecular	Aedes aegypti	field	Pseudomonas
Colombia	Molina-Henao et al., 2020	Culture-molecular	Aedes aegypti	field	Serratia
Colombia	Molina-Henao et al., 2020	Culture-molecular	Aedes aegypti	field	Escherichia
Colombia	Molina-Henao et al., 2020	Culture-molecular	Aedes aegypti	field	Stenotrophomonas
Colombia	Molina-Henao et al., 2020	Culture-molecular	Aedes aegypti	field	Candida
Colombia	Molina-Henao et al., 2020	Culture-molecular	Aedes aegypti	field	Bacillus
Mexico	Mosso-González et al., 2023	Target sequencing	Aedes albopictus	field	Elizabethkingia
United States of America	Multuri et al., 2017	Metagenomic	Aedes albopictus	field	Wolbachia
United States of America	Multuri et al., 2017	Metagenomic	Aedes albopictus	field	Gluconobacter
United States of America	Multuri et al., 2017	Metagenomic	Aedes albopictus	field	Pantoea
United States of America	Multuri et al., 2017	Metagenomic	Aedes albopictus	field	Propionibacterium
Sri Lanka	Nugapola et al., 2017	Target sequencing	Aedes albopictus	field	wolbachia
Belgium	Raharimalala et al., 2016	Target sequencing	Aedes albopictus	field	Wolbachia
Belgium	Raharimalala et al., 2016	Target sequencing	Aedes albopictus	field	Pseudomonas
Belgium	Raharimalala et al., 2016	Target sequencing	Aedes albopictus	field	Acinetobacter
Belgium	Raharimalala et al., 2016	Target sequencing	Aedes albopictus	field	Asaia
Grenade	Ramos-Nino et al., 2020	Metagenomic	Aedes aegypti	field	Escherichia
Grenade	Ramos-Nino et al., 2020	Metagenomic	Aedes aegypti	field	Actinomyces
Grenade	Ramos-Nino et al., 2020	Metagenomic	Aedes aegypti	field	Serratia
Grenade	Ramos-Nino et al., 2020	Metagenomic	Aedes aegypti	field	Zymobacter
Grenade	Ramos-Nino et al., 2020	Metagenomic	Aedes aegypti	field	Pseudomonas
Grenade	Ramos-Nino et al., 2020	Metagenomic	Aedes aegypti	field	Spironema
Grenade	Ramos-Nino et al., 2020	Metagenomic	Aedes aegypti	field	Stenotrophomonas
Grenade	Ramos-Nino et al., 2020	Metagenomic	Aedes aegypti	field	Acinetobacter
Grenade	Ramos-Nino et al., 2020	Metagenomic	Aedes aegypti	field	Carninomonas
Grenade	Ramos-Nino et al., 2020	Metagenomic	Aedes aegypti	field	Asaia
Sri Lanka	Ranasinghe et al., 2021	Metagenomic	Aedes aegypti	field	Bacillus
Sri Lanka	Ranasinghe et al., 2021	Metagenomic	Aedes aegypti	field	Staphylococcus
Sri Lanka	Ranasinghe et al., 2021	Metagenomic	Aedes aegypti	field	Enterobacter
Sri Lanka	Ranasinghe et al., 2021	Metagenomic	Aedes aegypti	field	Pantoea
Sri Lanka	Ranasinghe et al., 2021	Metagenomic	Aedes aegypti	field	Acinetobacter
Sri Lanka	Ranasinghe et al., 2021	Metagenomic	Aedes albopictus	field	Microbacterium
Sri Lanka	Ranasinghe et al., 2021	Metagenomic	Aedes albopictus	field	Kocuria
Sri Lanka	Ranasinghe et al., 2021	Metagenomic	Aedes albopictus	field	Elizabethkingia
Sri Lanka	Ranasinghe et al., 2021	Metagenomic	Aedes albopictus	field	Staphylococcus
Sri Lanka	Ranasinghe et al., 2021	Metagenomic	Aedes albopictus	field	Pantoea
Sri Lanka	Ranasinghe et al., 2021	Metagenomic	Aedes albopictus	field	Neisseria
Germany	Rau et al., 2022	Metagenomic	Aedes albopictus	field	Wolbachia
Germany	Rau et al., 2022	Metagenomic	Aedes albopictus	field	Acidovorax
Germany	Rau et al., 2022	Metagenomic	Aedes albopictus	field	Acinetobacter
Germany	Rau et al., 2022	Metagenomic	Aedes albopictus	field	Aeromonas
Germany	Rau et al., 2022	Metagenomic	Aedes albopictus	field	Arthrobacter
Germany	Rau et al., 2022	Metagenomic	Aedes albopictus	field	Elizabethkingia
Germany	Rau et al., 2022	Metagenomic	Aedes albopictus	field	Acinetobacter
Germany	Rau et al., 2022	Metagenomic	Aedes albopictus	field	Escherichia
Germany	Rau et al., 2022	Metagenomic	Aedes albopictus	field	Candida
Germany	Rau et al., 2022	Metagenomic	Aedes albopictus	field	Micrococcus
India	Ravikumar et al., 2010	Target sequencing	Aedes albopictus	field	Wolbachia
Thailand	Rodpai et al., 2023	Metagenomic	Aedes albopictus	field	Wolbachia
Thailand	Rodpai et al., 2023	Metagenomic	Aedes aegypti	field	Aeromonas
Thailand	Rodpai et al., 2023	Metagenomic	Aedes aegypti	field	Bosea
Thailand	Rodpai et al., 2023	Metagenomic	Aedes aegypti	field	clostridioides
Thailand	Rodpai et al., 2023	Metagenomic	Aedes aegypti	field	Klebsiella
Thailand	Rodpai et al., 2023	Metagenomic	Aedes aegypti	field	Escherichia
Thailand	Rodpai et al., 2023	Metagenomic	Aedes albopictus	field	Aeromonas
Thailand	Rodpai et al., 2023	Metagenomic	Aedes albopictus	field	Shinella
Malaysia	Rosland et al., 2022	Target sequencing	Aedes albopictus	field	Wolbachia
France	Rosso et al., 2018	Metagenomic	Aedes albopictus	field	Wolbachia
Italy	Rosso et al., 2018	Metagenomic	Aedes albopictus	field	Wolbachia
Vietnam	Rosso et al., 2018	Metagenomic	Aedes albopictus	field	Wolbachia
France	Rosso et al., 2018	Metagenomic	Aedes albopictus	field	Pseudomonas
France	Rosso et al., 2018	Metagenomic	Aedes albopictus	field	Dysgonomonas
France	Rosso et al., 2018	Metagenomic	Aedes albopictus	field	Limnobacter
France	Rosso et al., 2018	Metagenomic	Aedes albopictus	field	Janthinobacterium
France	Rosso et al., 2018	Metagenomic	Aedes albopictus	field	Propionibacterium
Italy	Rosso et al., 2018	Metagenomic	Aedes albopictus	field	Pseudomonas
Italy	Rosso et al., 2018	Metagenomic	Aedes albopictus	field	Janthinobacterium
Italy	Rosso et al., 2018	Metagenomic	Aedes albopictus	field	Acinetobacter
Vietnam	Rosso et al., 2018	Metagenomic	Aedes albopictus	field	Limnobacter
Vietnam	Rosso et al., 2018	Metagenomic	Aedes albopictus	field	Dysgonomonas
Vietnam	Rosso et al., 2018	Metagenomic	Aedes albopictus	field	Chryseobacterium
Vietnam	Rosso et al., 2018	Metagenomic	Aedes albopictus	field	Pseudomonas
Vietnam	Rosso et al., 2018	Metagenomic	Aedes albopictus	field	Ralstonia
Vietnam	Rosso et al., 2018	Metagenomic	Aedes albopictus	field	Janthinobacterium
Cuba	Ruiz et al., 2023	Target sequencing	Aedes albopictus	field	wolbachia
India	Sarma et al., 2022	Metagenomic	Aedes aegypti	field	Acinetobacter
India	Sarma et al., 2022	Metagenomic	Aedes aegypti	field	Caulobacter
India	Sarma et al., 2022	Metagenomic	Aedes aegypti	field	Bacillus
India	Sarma et al., 2022	Metagenomic	Aedes aegypti	field	Brevandimonas
India	Sarma et al., 2022	Metagenomic	Aedes aegypti	field	Pseudomonas
India	Sarma et al., 2022	Metagenomic	Aedes aegypti	field	Serratia
Japan	Sasaki et al., 2022	Target sequencing	Aedes albopictus	field	Wolbachia
Brazil	Scolari et al., 2021	Target sequencing	Aedes albopictus	Colonie	Wolbachia
China	Scolari et al., 2021	Target sequencing	Aedes albopictus	Colonie	Wolbachia
Italy	Scolari et al., 2021	Target sequencing	Aedes albopictus	Colonie	Wolbachia
Mexico	Scolari et al., 2021	Target sequencing	Aedes albopictus	Colonie	Wolbachia
Reunion	Scolari et al., 2021	Target sequencing	Aedes albopictus	Colonie	Wolbachia
China	Scolari et al., 2021	Metagenomic	Aedes albopictus	Colonie	Vulcaniibacterium
China	Scolari et al., 2021	Metagenomic	Aedes albopictus	Colonie	Acinetobacter
China	Scolari et al., 2021	Metagenomic	Aedes albopictus	Colonie	Cutibacterium
China	Scolari et al., 2021	Metagenomic	Aedes albopictus	Colonie	Pseudomonas
China	Scolari et al., 2021	Metagenomic	Aedes albopictus	Colonie	Rhodococcus
Italy	Scolari et al., 2021	Metagenomic	Aedes albopictus	Colonie	Aeromonas
Italy	Scolari et al., 2021	Metagenomic	Aedes albopictus	Colonie	Pseudomonas
Italy	Scolari et al., 2021	Metagenomic	Aedes albopictus	Colonie	Acinetobacter
Italy	Scolari et al., 2021	Metagenomic	Aedes albopictus	Colonie	Pseudomonas
Italy	Scolari et al., 2021	Metagenomic	Aedes albopictus	Colonie	Vulcaniibacterium
United States of America	Seabourn et al., 2020	Metagenomic	Aedes albopictus	field	Wolbachia
United States of America	Seabourn et al., 2020	Metagenomic	Aedes albopictus	field	Asaia
United States of America	Seabourn et al., 2020	Metagenomic	Aedes albopictus	field	Burkholderia
United States of America	Seabourn et al., 2020	Metagenomic	Aedes albopictus	field	Methylobacterium
United States of America	Seabourn et al., 2020	Metagenomic	Aedes albopictus	field	Serratia
Kingdom of Saudi Arabia	Somia et al., 2023	Target sequencing	Aedes aegypti	field	Wolbachia
India	Soni et al., 2017	Target sequencing	Aedes albopictus	field	wolbachia
Thailand	Thongsripong et al., 2018	Metagenomic	Aedes aegypti	field	Wolbachia
Thailand	Thongsripong et al., 2018	Metagenomic	Aedes aegypti	field	Wolbachia
Thailand	Thongsripong et al., 2018	Metagenomic	Aedes albopictus	field	Wolbachia
Thailand	Thongsripong et al., 2018	Metagenomic	Aedes aegypti	field	Erwinia
Thailand	Thongsripong et al., 2018	Metagenomic	Aedes aegypti	field	Pseudomonas
Thailand	Thongsripong et al., 2018	Metagenomic	Aedes aegypti	field	Stenotrophomonas
Thailand	Thongsripong et al., 2018	Metagenomic	Aedes aegypti	field	Serratia
Thailand	Thongsripong et al., 2018	Metagenomic	Aedes aegypti	field	Enterobacter
Thailand	Thongsripong et al., 2018	Metagenomic	Aedes aegypti	field	Comamonas
Thailand	Thongsripong et al., 2018	Metagenomic	Aedes albopictus	field	Erwinia
Thailand	Thongsripong et al., 2018	Metagenomic	Aedes albopictus	field	Stenotrophomonas
Thailand	Thongsripong et al., 2018	Metagenomic	Aedes albopictus	field	Serratia
Thailand	Thongsripong et al., 2018	Metagenomic	Aedes albopictus	field	Halomonas
Mexico	Torres-Monzón et al.m 2022	Target sequencing	Aedes albopictus	field	Wolbachia
Madagascar	Tortosa et al., 2010	Target sequencing	Aedes albopictus	field	wolbachia
Reunion	Tortosa et al., 2010	Target sequencing	Aedes albopictus	field	wolbachia
Thailand	Tuanudom et al., 2021	Metagenomic	Aedes albopictus	field	Micrococcus
Thailand	Tuanudom et al., 2021	Metagenomic	Aedes albopictus	field	Bacillus
Thailand	Tuanudom et al., 2021	Metagenomic	Aedes albopictus	field	Agrobacterium
Thailand	Tuanudom et al., 2021	Metagenomic	Aedes albopictus	field	Rhizobium
Thailand	Tuanudom et al., 2021	Metagenomic	Aedes albopictus	field	Enterobacter
Thailand	Tuanudom et al., 2021	Metagenomic	Aedes albopictus	field	Acinetobacter
Thailand	Tuanudom et al., 2021	Metagenomic	Aedes albopictus	field	Microbacterium
Thailand	Tuanudom et al., 2021	Metagenomic	Aedes albopictus	field	Staphylococcus
Thailand	Tuanudom et al., 2021	Metagenomic	Aedes albopictus	field	Klebsiella
Thailand	Tuanudom et al., 2021	Metagenomic	Aedes albopictus	field	Providencia
Thailand	Tuanudom et al., 2021	Metagenomic	Aedes albopictus	field	Pseudomonas
Thailand	Tuanudom et al., 2021	Metagenomic	Aedes albopictus	Colonie	Staphylococcus
Thailand	Tuanudom et al., 2021	Metagenomic	Aedes albopictus	Colonie	Micrococcus
Thailand	Tuanudom et al., 2021	Metagenomic	Aedes albopictus	Colonie	Microbacterium
Thailand	Tuanudom et al., 2021	Metagenomic	Aedes albopictus	Colonie	Agrobacterium
Thailand	Tuanudom et al., 2021	Metagenomic	Aedes albopictus	Colonie	Pseudomonas
Thailand	Tuanudom et al., 2021	Metagenomic	Aedes albopictus	Colonie	Leucobacter
Thailand	Tuanudom et al., 2021	Metagenomic	Aedes albopictus	Colonie	Acinetobacter
Thailand	Tuanudom et al., 2021	Metagenomic	Aedes albopictus	Colonie	Enhydrobacter
Thailand	Tuanudom et al., 2021	Metagenomic	Aedes albopictus	Colonie	Pandoraea
India	Vinayagam et al., 2023	Target sequencing	Aedes aegypti	field	Wolbachia
India	Vinayagam et al., 2023	Target sequencing	Aedes albopictus	field	Wolbachia
Thailand	Wiwatanaratanabutr, 2013	Target sequencing	Aedes albopictus	field	wolbachia
India	Yadav et al., 2015	Metagenomic	Aedes aegypti	field	Enterobacter
India	Yadav et al., 2015	Metagenomic	Aedes aegypti	field	Pseudomonas
India	Yadav et al., 2015	Metagenomic	Aedes aegypti	field	Lysinibacillus
India	Yadav et al., 2015	Metagenomic	Aedes aegypti	field	Staphylococcus
India	Yadav et al., 2015	Metagenomic	Aedes aegypti	field	Stenotrophomonas
India	Yadav et al., 2015	Metagenomic	Aedes aegypti	field	Pantoea
India	Yadav et al., 2015	Metagenomic	Aedes albopictus	field	Enterobacter
India	Yadav et al., 2015	Metagenomic	Aedes albopictus	field	Bacillus
India	Yadav et al., 2015	Metagenomic	Aedes albopictus	field	Staphylococcus
India	Yadav et al., 2015	Metagenomic	Aedes albopictus	field	Acinetobacter
India	Yadav et al., 2015	Metagenomic	Aedes albopictus	field	Pseudomonas
India	Yadav et al., 2015	Metagenomic	Aedes albopictus	field	Klebsiella
India	Yadav et al., 2015	Metagenomic	Aedes albopictus	field	Elizabethkingia
China	Yang et al., 2021	Target sequencing	Aedes albopictus	field	Wolbachia
Australia	Zakrzewski et al., 2018	Metagenomic	Aedes aegypti	field	Aeromonas
Australia	Zakrzewski et al., 2018	Metagenomic	Aedes aegypti	field	Bacillus
Australia	Zakrzewski et al., 2018	Metagenomic	Aedes aegypti	field	Brevibacterium
Australia	Zakrzewski et al., 2018	Metagenomic	Aedes aegypti	field	Proteobacteria
Australia	Zakrzewski et al., 2018	Metagenomic	Aedes aegypti	field	Pantoea
Thailand	Zakrzewski et al., 2018	Metagenomic	Aedes aegypti	field	Klebsiella
Thailand	Zakrzewski et al., 2018	Metagenomic	Aedes aegypti	field	Enterobacter
China	Zhang et al., 2014	Target sequencing	Aedes albopictus	field	wolbachia
China	Zhang et al., 2022	Target sequencing	Aedes aegypti	field	Wolbachia

## Sheet: ISV
Studies with Insect specific virus microbiota in A. aegypti and A. albopictus
Mosquitoes origin	Publication	Methodology	Host	species
Kenya	Ajamma et al., 2018	Metaagenomic sequencing	Aedes aegypti	Cell fusing agent virus
Brazil	Aragão et al., 2023	Metaagenomic sequencing	Aedes albopictus	Pedras pantivirus
Cambodia	Baidaliuk et al., 2020	Metaagenomic sequencing	Aedes aegypti	Cell fusing agent virus
United States of America	Batson et al., 2021	Metaagenomic sequencing	Aedes aegypti	Aedes aegypti toti-like virus
United States of America	Batson et al., 2021	Metaagenomic sequencing	Aedes aegypti	Aedes anphevirus
United States of America	Batson et al., 2021	Metaagenomic sequencing	Aedes aegypti	Barstukas virus
United States of America	Batson et al., 2021	Metaagenomic sequencing	Aedes albopictus	Barstukas virus
United States of America	Batson et al., 2021	Metaagenomic sequencing	Aedes aegypti	Guadeloupe mosquito quaranja-like virus 1
United States of America	Batson et al., 2021	Metaagenomic sequencing	Aedes aegypti	Guadeloupe mosquito virus
United States of America	Batson et al., 2021	Metaagenomic sequencing	Aedes albopictus	Netjeret virus
United States of America	Batson et al., 2021	Metaagenomic sequencing	Aedes aegypti	Usinis virus
United States of America	Batson et al., 2021	Metaagenomic sequencing	Aedes albopictus	Usinis virus
United States of America	Batson et al., 2021	Metaagenomic sequencing	Aedes albopictus	Wenzhou sobemo-like virus 4
United States of America	Batson et al., 2021	Metaagenomic sequencing	Aedes aegypti	Wuhan insect virus 33
Madagascar	Bennouna et al., 2023	Metaagenomic sequencing	Aedes aegypti	Anphevirus
Madagascar	Bennouna et al., 2023	Metaagenomic sequencing	Aedes albopictus	Betanodavirus
Madagascar	Bennouna et al., 2023	Metaagenomic sequencing	Aedes albopictus	Circovirus
Madagascar	Bennouna et al., 2023	Metaagenomic sequencing	Aedes albopictus	Crucivirus
Madagascar	Bennouna et al., 2023	Metaagenomic sequencing	Aedes aegypti	Errantivirus
Madagascar	Bennouna et al., 2023	Metaagenomic sequencing	Aedes albopictus	Flavivirus
Madagascar	Bennouna et al., 2023	Metaagenomic sequencing	Aedes aegypti	Iflavivirus
Madagascar	Bennouna et al., 2023	Metaagenomic sequencing	Aedes albopictus	Iflavivirus
Madagascar	Bennouna et al., 2023	Metaagenomic sequencing	Aedes aegypti	Narnavirus
Madagascar	Bennouna et al., 2023	Metaagenomic sequencing	Aedes aegypti	Orthophasmavirus
Madagascar	Bennouna et al., 2023	Metaagenomic sequencing	Aedes albopictus	Picorna
Madagascar	Bennouna et al., 2023	Metaagenomic sequencing	Aedes aegypti	Totivirus
Madagascar	Bennouna et al., 2023	Metaagenomic sequencing	Aedes albopictus	Totivirus
Colombia	Calle-Tobón et al., 2022	Metaagenomic sequencing	Aedes albopictus	Aedes aegypti To virus 2
Colombia	Calle-Tobón et al., 2022	Metaagenomic sequencing	Aedes aegypti	Aedes aegypti toti-like virus
Colombia	Calle-Tobón et al., 2022	Metaagenomic sequencing	Aedes aegypti	Aedes aegypti virga-like virus
Colombia	Calle-Tobón et al., 2022	Metaagenomic sequencing	Aedes aegypti	Aedes anphevirus
Colombia	Calle-Tobón et al., 2022	Metaagenomic sequencing	Aedes albopictus	Aedes flavivirus
Colombia	Calle-Tobón et al., 2022	Metaagenomic sequencing	Aedes aegypti	Australian Anopheles totivirus
Colombia	Calle-Tobón et al., 2022	Metaagenomic sequencing	Aedes albopictus	Australian Anopheles totivirus
Colombia	Calle-Tobón et al., 2022	Metaagenomic sequencing	Aedes aegypti	Cell fusing agent virus
Colombia	Calle-Tobón et al., 2022	Metaagenomic sequencing	Aedes albopictus	Cell fusing agent virus
Colombia	Calle-Tobón et al., 2022	Metaagenomic sequencing	Aedes aegypti	Guadeloupe mosquito guaranja-like virus
Colombia	Calle-Tobón et al., 2022	Metaagenomic sequencing	Aedes aegypti	Guadeloupe mosquito virus
Colombia	Calle-Tobón et al., 2022	Metaagenomic sequencing	Aedes albopictus	Guadeloupe mosquito virus
Colombia	Calle-Tobón et al., 2022	Metaagenomic sequencing	Aedes aegypti	Humaita-Tubiacanga virus
Colombia	Calle-Tobón et al., 2022	Metaagenomic sequencing	Aedes albopictus	Humaita-Tubiacanga virus
Colombia	Calle-Tobón et al., 2022	Metaagenomic sequencing	Aedes albopictus	Kaiowa virus
Colombia	Calle-Tobón et al., 2022	Metaagenomic sequencing	Aedes albopictus	Kamiti River virus
Colombia	Calle-Tobón et al., 2022	Metaagenomic sequencing	Aedes aegypti	Kwale mosquito virus
Colombia	Calle-Tobón et al., 2022	Metaagenomic sequencing	Aedes albopictus	Lampyris noctiluca errantivirus 1
Colombia	Calle-Tobón et al., 2022	Metaagenomic sequencing	Aedes aegypti	Phasi Charoen-like phasivirus
Colombia	Calle-Tobón et al., 2022	Metaagenomic sequencing	Aedes albopictus	Phasi Charoen-like phasivirus
Thailand	Chandler et al., 2015	Metaagenomic sequencing	Aedes aegypti	Phasi Charoen-like virus
Kenya	Chiuya et al., 2021	Target sequencing	Aedes aegypti	Aedes flavivirus
Kenya	Chiuya et al., 2021	Target sequencing	Aedes aegypti	Cell fusing agent virus
United States of America	Coatsworth et al., 2022	Metaagenomic sequencing	Aedes aegypti	orthomyxo-like viruse
United States of America	Coatsworth et al., 2022	Metaagenomic sequencing	Aedes aegypti	partiti-like virus
United States of America	Coatsworth et al., 2022	Metaagenomic sequencing	Aedes aegypti	Toti-like virus
Brazil	Cunha et al., 2020	Target sequencing	Aedes aegypti	Phasi Charoen-like virus
Brazil	da Silva Ferreira et al., 2020	Metaagenomic sequencing	Aedes aegypti	Alphamesonivirus 1
Brazil	da Silva Ferreira et al., 2020	Metaagenomic sequencing	Aedes aegypti	Culex circovirus-like virus
Brazil	da Silva Ferreira et al., 2020	Metaagenomic sequencing	Aedes aegypti	Culex flavivirus
Brazil	da Silva Ferreira et al., 2020	Metaagenomic sequencing	Aedes aegypti	Culex hubei-like virus
Brazil	da Silva Ferreira et al., 2020	Metaagenomic sequencing	Aedes aegypti	Culex Iflavi-like virus 4
Brazil	da Silva Ferreira et al., 2020	Metaagenomic sequencing	Aedes aegypti	Hubei mosquito virus 4
Brazil	da Silva Ferreira et al., 2020	Metaagenomic sequencing	Aedes aegypti	Nam Dinh virus
Brazil	da Silva Ferreira et al., 2020	Metaagenomic sequencing	Aedes aegypti	Phasi Charoen-like virus
Brazil	da Silva Ferreira et al., 2020	Metaagenomic sequencing	Aedes aegypti	Wuhan mosquito virus 4
Brazil	da Silva Ferreira et al., 2020	Metaagenomic sequencing	Aedes aegypti	Wutai mosquito phasivirus
Senegal	Diagne et al., 2020	Target sequencing	Aedes aegypti	Alphamesonivirus
Brazil	Duarte et al., 2023	Metaagenomic sequencing	Aedes aegypti	Aedes aegypti To virus 1
Brazil	Duarte et al., 2023	Metaagenomic sequencing	Aedes aegypti	Aedes aegypti To virus 2
Brazil	Duarte et al., 2023	Metaagenomic sequencing	Aedes aegypti	Phasi Charoen-like phasivirus
China	Fan et al., 2016	Culture-isolated metaagenomic sequencing	Aedes albopictus	Xishuangbanna flavivirus
Kingdom of Saudi Arabia	Fang et al ., 2021	Metaagenomic sequencing	Aedes aegypti	Aedes flavivirus
Kingdom of Saudi Arabia	Fang et al ., 2021	Metaagenomic sequencing	Aedes aegypti	Cell fusing agent virus
China	Fang et al., 2018	Target sequencing	Aedes albopictus	Aedes flavivirus
China	Fang et al., 2021	Target sequencing	Aedes aegypti	Aedes flavivirus
United States of America	Fang et al., 2021	Target sequencing	Aedes aegypti	Cell fusing agent virus
Brazil	Fernandes et al., 2016	Target sequencing	Aedes albopictus	Aedes flavivirus
Brazil	Fernandes et al., 2018	Metaagenomic sequencing	Aedes albopictus	Aedes flavivirus
Brazil	Fernandes et al., 2018	Metaagenomic sequencing	Aedes aegypti	Cell fusing agent virus
Brazil	Gravina et al 2019	target sequencing	Aedes albopictus	Aedes flavivirus
Brazil	Gravina et al., 2019	Target sequencing	Aedes albopictus	Aedes flavivirus
Italy	Grisenti et al., 2015	Target sequencing	Aedes albopictus	Aedes flavivirus
South Africa	Guarido et al., 2021	Metaagenomic sequencing	Aedes aegypti	Cell fusing agent virus
South Africa	Guarido et al., 2021	Metaagenomic sequencing	Aedes aegypti	Mosquito flavivirus
China	Hameed et al., 2021	Target sequencing	Aedes aegypti	Circovirus
China	Hameed et al., 2021	Target sequencing	Aedes aegypti	Culex Bunya-like virus
China	Hameed et al., 2021	Target sequencing	Aedes aegypti	Hubei arthropod virus 1
China	Hameed et al., 2021	Target sequencing	Aedes aegypti	Hubei mosquito virus 2
China	Hameed et al., 2021	Target sequencing	Aedes aegypti	Wenzhou sobemo-like virus 3
China	Hameed et al., 2021	Target sequencing	Aedes aegypti	Yongsan tombus-like viru 1
China	He et al., 2021	Metaagenomic sequencing	Aedes albopictus	Aedes flavivirus
China	He et al., 2021	Metaagenomic sequencing	Aedes albopictus	Kamiti River virus
Japan	Hoshino et al., 2009	Target sequencing	Aedes albopictus	Aedes flavivirus
Kenya	Iwashita et al., 2018	Metaagenomic sequencing	Aedes aegypti	Cell fusing agent virus
Saint Lucia	Jeffries et al., 2020	Metaagenomic sequencing	Aedes aegypti	Cell fusing agent virus
Switzerland	Kubacki et al., 2020	Metaagenomic sequencing	Aedes albopictus	Aedes flavivirus
Switzerland	Kubacki et al., 2020	Metaagenomic sequencing	Aedes albopictus	Cell fusing agent virus
Switzerland	Kubacki et al., 2020	Metaagenomic sequencing	Aedes albopictus	Culex Iflavi-like virus 4
Switzerland	Kubacki et al., 2020	Metaagenomic sequencing	Aedes albopictus	Guato virus
Switzerland	Kubacki et al., 2020	Metaagenomic sequencing	Aedes albopictus	Hubei mosquito virus
Switzerland	Kubacki et al., 2020	Metaagenomic sequencing	Aedes albopictus	Kaiowa virus
Switzerland	Kubacki et al., 2020	Metaagenomic sequencing	Aedes albopictus	Whenzhou sobermo-like virus
United States of America	Martin et al., 2019	Target sequencing	Aedes aegypti	Cell fusing agent virus
United States of America	Martin et al., 2020	Target sequencing	Aedes aegypti	Cell fusing agent virus
India	Munivenkatappa et al., 2021	Target sequencing	Aedes aegypti	Phasi Charoen-like phasivirus
France	Nebbak et al., 2021	Metaagenomic sequencing	Aedes albopictus	Ixodes scapularis associated virus 1
France	Nebbak et al., 2021	Metaagenomic sequencing	Aedes albopictus	Ixodes scapularis associated virus 2
Nigeria	Oguzie et al., 2022	Metaagenomic sequencing	Aedes aegypti	Aedes aegypti toti virus
Nigeria	Oguzie et al., 2022	Metaagenomic sequencing	Aedes albopictus	Aedes aegypti toti virus
Nigeria	Oguzie et al., 2022	Metaagenomic sequencing	Aedes aegypti	Cell fusing agent virus
Nigeria	Oguzie et al., 2022	Metaagenomic sequencing	Aedes aegypti	Chaq-Like virus
Nigeria	Oguzie et al., 2022	Metaagenomic sequencing	Aedes albopictus	Chaq-Like virus
Nigeria	Oguzie et al., 2022	Metaagenomic sequencing	Aedes aegypti	Fako virus
Nigeria	Oguzie et al., 2022	Metaagenomic sequencing	Aedes aegypti	Phasi Charoen-like phasivirus
Nigeria	Oguzie et al., 2022	Metaagenomic sequencing	Aedes albopictus	Phasi Charoen-like phasivirus
Nigeria	Oguzie et al., 2022	Metaagenomic sequencing	Aedes aegypti	Tesano Aedes Virus
Nigeria	Oguzie et al., 2022	Metaagenomic sequencing	Aedes albopictus	Verdadero virus
Singapore	Olmo et al., 2023	Metaagenomic sequencing	Aedes aegypti	Aedes anphevirus
France	Olmo et al., 2023	Metaagenomic sequencing	Aedes albopictus	Aedes phasmavirus
Senegal	Olmo et al., 2023	Metaagenomic sequencing	Aedes aegypti	Aslam narnavirus
Brazil	Olmo et al., 2023	Metaagenomic sequencing	Aedes aegypti	Cell fusing agent virus
Brazil	Olmo et al., 2023	Metaagenomic sequencing	Aedes aegypti	Guadeloupe mosquito virus
Singapore	Olmo et al., 2023	Metaagenomic sequencing	Aedes aegypti	Guadeloupe mosquito virus
Brazil	Olmo et al., 2023	Metaagenomic sequencing	Aedes albopictus	Guangzhou sobemo-like virus
Gabon	Olmo et al., 2023	Metaagenomic sequencing	Aedes albopictus	Guangzhou sobemo-like virus
Singapore	Olmo et al., 2023	Metaagenomic sequencing	Aedes albopictus	Guangzhou sobemo-like virus
Brazil	Olmo et al., 2023	Metaagenomic sequencing	Aedes aegypti	Humaita-Tubiacanga virus
Senegal	Olmo et al., 2023	Metaagenomic sequencing	Aedes aegypti	Humaita-Tubiacanga virus
Singapore	Olmo et al., 2023	Metaagenomic sequencing	Aedes aegypti	Humaita-Tubiacanga virus
Singapore	Olmo et al., 2023	Metaagenomic sequencing	Aedes aegypti	Nyamuk partiti-like virus
Brazil	Olmo et al., 2023	Metaagenomic sequencing	Aedes aegypti	Orbis virgavirus
Brazil	Olmo et al., 2023	Metaagenomic sequencing	Aedes aegypti	Phasi Charoen-like phasivirus
Senegal	Olmo et al., 2023	Metaagenomic sequencing	Aedes aegypti	Phasi Charoen-like virus
Singapore	Olmo et al., 2023	Metaagenomic sequencing	Aedes aegypti	Phasi Charoen-like virus
Reunion	Palatini et al., 2022	Metaagenomic sequencing	Aedes albopictus	Aedes aegypti toti-like virus
China	Palatini et al., 2022	Metaagenomic sequencing	Aedes albopictus	Aedes aegypti virga-like virus
Reunion	Palatini et al., 2022	Metaagenomic sequencing	Aedes albopictus	Aedes aegypti virga-like virus
Reunion	Palatini et al., 2022	Metaagenomic sequencing	Aedes albopictus	Aedes anphevirus
China	Palatini et al., 2022	Metaagenomic sequencing	Aedes albopictus	Aedes flavivirus
Reunion	Palatini et al., 2022	Metaagenomic sequencing	Aedes albopictus	Chuvirus
Reunion	Palatini et al., 2022	Metaagenomic sequencing	Aedes albopictus	Culex mononega-like virus 2
Reunion	Palatini et al., 2022	Metaagenomic sequencing	Aedes albopictus	Culex tritaeniorhynchus Anphevirus
China	Palatini et al., 2022	Metaagenomic sequencing	Aedes albopictus	Flen Bunya-like virus
Reunion	Palatini et al., 2022	Metaagenomic sequencing	Aedes albopictus	Guadeloupe culex rhabdovirus
China	Palatini et al., 2022	Metaagenomic sequencing	Aedes albopictus	Guadeloupe mosquito virus
Reunion	Palatini et al., 2022	Metaagenomic sequencing	Aedes albopictus	Guaeloupe mosquito mononega-like virus
Reunion	Palatini et al., 2022	Metaagenomic sequencing	Aedes albopictus	Hubei partiti-like virus 22
China	Palatini et al., 2022	Metaagenomic sequencing	Aedes albopictus	Kamiti River virus
China	Palatini et al., 2022	Metaagenomic sequencing	Aedes albopictus	Phasi Charoen-like phasivirus
Reunion	Palatini et al., 2022	Metaagenomic sequencing	Aedes albopictus	Phasi Charoen-like phasivirus
China	Palatini et al., 2022	Metaagenomic sequencing	Aedes albopictus	Sarawak Virus
China	Palatini et al., 2022	Metaagenomic sequencing	Aedes albopictus	Whenzhou sobermo-like virus
China	Palatini et al., 2022	Metaagenomic sequencing	Aedes albopictus	Yongsan bunyavirus 1 (Aedes phasmavirus)
Colombia	Parry and Asgari , 2018	bioinformatic	Aedes aegypti	Aedes anphevirus
French Guiana	Parry and Asgari , 2018	bioinformatic	Aedes aegypti	Aedes anphevirus
Gabon	Parry and Asgari , 2018	bioinformatic	Aedes aegypti	Aedes anphevirus
Kenya	Parry and Asgari , 2018	bioinformatic	Aedes aegypti	Aedes anphevirus
Malaysia	Parry and Asgari , 2018	bioinformatic	Aedes aegypti	Aedes anphevirus
Mexico	Parry and Asgari , 2018	bioinformatic	Aedes aegypti	Aedes anphevirus
Polynesia	Parry and Asgari , 2018	bioinformatic	Aedes aegypti	Aedes anphevirus
Thailand	Parry and Asgari , 2018	bioinformatic	Aedes aegypti	Aedes anphevirus
Thailand	Parry and Asgari , 2018	bioinformatic	Aedes aegypti	Aedes anphevirus
United States of America	Parry and Asgari , 2018	bioinformatic	Aedes aegypti	Aedes anphevirus
United States of America	Parry and Asgari , 2018	bioinformatic	Aedes aegypti	Aedes anphevirus
Brazil	Parry et al., 2021	bioinformatic	Aedes aegypti	Aedes binegev-like virus 1
Thailand	Parry et al., 2021	bioinformatic	Aedes aegypti	Aedes binegev-like virus 1
Thailand	Parry et al., 2021	bioinformatic	Aedes aegypti	Aedes binegev-like virus 1
Trinidad	Parry et al., 2021	bioinformatic	Aedes aegypti	Aedes binegev-like virus 1
United Kingdom	Parry et al., 2021	bioinformatic	Aedes aegypti	Aedes binegev-like virus 1
United States of America	Parry et al., 2021	bioinformatic	Aedes aegypti	Aedes binegev-like virus 1
United States of America	Parry et al., 2021	bioinformatic	Aedes aegypti	Aedes binegev-like virus 1
China	Parry et al., 2021	bioinformatic	Aedes albopictus	Aedes binegev-like virus 2
United States of America	Parry et al., 2021	bioinformatic	Aedes albopictus	Aedes binegev-like virus 2
Australia	Parry et al., 2021	bioinformatic	Aedes aegypti	Aedes orbi-like virus
Australia	Parry et al., 2021	bioinformatic	Aedes aegypti	Aedes orbi-like virus
Australia	Parry et al., 2021	bioinformatic	Aedes albopictus	Aedes orthomyxo-like virus 2
China	Parry et al., 2021	bioinformatic	Aedes albopictus	Aedes orthomyxo-like virus 2
China	Parry et al., 2021	bioinformatic	Aedes albopictus	Aedes orthomyxo-like virus 2
Italy	Parry et al., 2021	bioinformatic	Aedes albopictus	Aedes orthomyxo-like virus 2
Australia	Parry et al., 2021	bioinformatic	Aedes aegypti	Aedes partiti-like virus 1
Guadeloupe	Parry et al., 2021	bioinformatic	Aedes aegypti	Aedes partiti-like virus 1
India	Parry et al., 2021	bioinformatic	Aedes aegypti	Aedes partiti-like virus 1
Kenya	Parry et al., 2021	bioinformatic	Aedes aegypti	Aedes partiti-like virus 1
Laos	Parry et al., 2021	bioinformatic	Aedes aegypti	Aedes partiti-like virus 1
Mexico	Parry et al., 2021	bioinformatic	Aedes aegypti	Aedes partiti-like virus 1
Singapore	Parry et al., 2021	bioinformatic	Aedes aegypti	Aedes partiti-like virus 1
Thailand	Parry et al., 2021	bioinformatic	Aedes aegypti	Aedes partiti-like virus 1
Thailand	Parry et al., 2021	bioinformatic	Aedes aegypti	Aedes partiti-like virus 1
Trininidad and Tobago	Parry et al., 2021	bioinformatic	Aedes aegypti	Aedes partiti-like virus 1
United States of America	Parry et al., 2021	bioinformatic	Aedes aegypti	Aedes partiti-like virus 1
United States of America	Parry et al., 2021	bioinformatic	Aedes aegypti	Aedes partiti-like virus 1
Uganda	Parry et al., 2021	bioinformatic	Aedes aegypti	Formosus virus
Mexico	Parry et al., 2021	bioinformatic	Aedes albopictus	Liverpool tombus-like virus
Puerto Rico	Parry et al., 2021	bioinformatic	Aedes albopictus	Liverpool tombus-like virus
United Kingdom	Parry et al., 2021	bioinformatic	Aedes albopictus	Liverpool tombus-like virus
China	Parry et al., 2021	bioinformatic	Aedes albopictus	Longgang virus
Kenya	Parry et al., 2021	bioinformatic	Aedes aegypti	Rabai virus
China	Parry et al., 2021	bioinformatic	Aedes albopictus	San Gabriel virus
Japan	Parry et al., 2021	bioinformatic	Aedes albopictus	San Gabriel virus
Switzerland	Parry et al., 2021	bioinformatic	Aedes albopictus	San Gabriel virus
United States of America	Parry et al., 2021	bioinformatic	Aedes albopictus	San Gabriel virus
China	Parry et al., 2021	bioinformatic	Aedes albopictus	Tiger mosquito bi-segmented tombus-like virus
France	Parry et al., 2021	bioinformatic	Aedes albopictus	Tiger mosquito bi-segmented tombus-like virus
Japan	Parry et al., 2021	bioinformatic	Aedes albopictus	Tiger mosquito bi-segmented tombus-like virus
United States of America	Parry et al., 2021	bioinformatic	Aedes albopictus	Tiger mosquito bi-segmented tombus-like virus
Vietnam	Parry et al., 2021	bioinformatic	Aedes albopictus	Tiger mosquito bi-segmented tombus-like virus
Grenade	Ramos-Nino et al., 2029	Metaagenomic sequencing	Aedes aegypti	Anphevirus
Grenade	Ramos-Nino et al., 2029	Metaagenomic sequencing	Aedes aegypti	Phasivirus
Brazil	Ribeiro et al., 2020	Metaagenomic sequencing	Aedes aegypti	Aedes Iflavi-like virus 1
Brazil	Ribeiro et al., 2020	Metaagenomic sequencing	Aedes aegypti	Aedes Iflavi-like virus 2
Brazil	Ribeiro et al., 2020	Metaagenomic sequencing	Aedes aegypti	Aedes permutotetra-like virus 1
Brazil	Ribeiro et al., 2020	Metaagenomic sequencing	Aedes aegypti	Aedes permutotetra-like virus 2 strain AP59
Brazil	Ribeiro et al., 2020	Metaagenomic sequencing	Aedes aegypti	Aedes permutotetra-like virus 2 strain AP60
Brazil	Ribeiro et al., 2020	Metaagenomic sequencing	Aedes aegypti	Aedes Sobemo-like virus strain AP60-1
Brazil	Ribeiro et al., 2020	Metaagenomic sequencing	Aedes aegypti	Aedes Sobemo-like virus strain AP60-2
Italy	Rizzo et al., 2014	Target sequencing	Aedes albopictus	Aedes flavivirus
Malaysia	Sadeghi et al., 2017	Culture-isolated metaagenomic sequencing	Aedes albopictus	Sarawak Virus
Guadeloupe	Shi et al., 2019	Metaagenomic sequencing	Aedes aegypti	Aedes anphevirus
Guadeloupe	Shi et al., 2019	Metaagenomic sequencing	Aedes aegypti	Anopheles totivirus
Guadeloupe	Shi et al., 2019	Metaagenomic sequencing	Aedes aegypti	Chuvirus
Guadeloupe	Shi et al., 2019	Metaagenomic sequencing	Aedes aegypti	Hubei toti-like virus
Guadeloupe	Shi et al., 2019	Metaagenomic sequencing	Aedes aegypti	Humaita-Tubiacanga virus
Guadeloupe	Shi et al., 2019	Metaagenomic sequencing	Aedes aegypti	Kaiowa virus
Guadeloupe	Shi et al., 2019	Metaagenomic sequencing	Aedes aegypti	Menghai flavivirus
Guadeloupe	Shi et al., 2019	Metaagenomic sequencing	Aedes aegypti	Phasi Charoen-like phasivirus
Guadeloupe	Shi et al., 2019	Metaagenomic sequencing	Aedes aegypti	Trichoplusia ni TED virus
Guadeloupe	Shi et al., 2019	Metaagenomic sequencing	Aedes aegypti	Whenzhou sobermo-like virus
China	Shi et al., 2020	Metaagenomic sequencing	Aedes albopictus	Culex mosquito virus 1
China	Shi et al., 2020	Metaagenomic sequencing	Aedes albopictus	Hubei mosquito virus 2
China	Shi et al., 2020	Metaagenomic sequencing	Aedes albopictus	Sarawak virus
China	Shi et al., 2020	Metaagenomic sequencing	Aedes albopictus	Wenzhou soberno-like virus 4
China	Shi et al., 2020	Metaagenomic sequencing	Aedes albopictus	Yongsan bunyavirus 1 (Aedes phasmavirus)
China	Shi et al., 2020	Metaagenomic sequencing	Aedes albopictus	Yongsan bunyavirus 1 (Aedes phasmavirus)
China	Shi et al., 2020	Metaagenomic sequencing	Aedes albopictus	Yongsan tombus-like viru 1
China	Shi et al., 2020	Metaagenomic sequencing	Aedes albopictus	Yongsan tombus-like viru 1
Indonesia	Supriyono et al., 2020	Target sequencing	Aedes albopictus	Aedes flavivirus
Indonesia	Supriyono et al., 2020	Target sequencing	Aedes albopictus	Alphamesonivirus							1
Indonesia	Supriyono et al., 2020	Target sequencing	Aedes aegypti	Banna virus
Indonesia	Supriyono et al., 2020	Target sequencing	Aedes albopictus	Banna virus
Indonesia	Supriyono et al., 2020	Target sequencing	Aedes aegypti	Bogor virus
Indonesia	Supriyono et al., 2020	Target sequencing	Aedes albopictus	Bogor virus
Indonesia	Supriyono et al., 2020	Target sequencing	Aedes aegypti	Cell fusing agent virus
Barbados	Thannesberger et al., 2020	Metaagenomic sequencing	Aedes aegypti	Alphamesonivirus 1
Barbados	Thannesberger et al., 2020	Metaagenomic sequencing	Aedes aegypti	Anopheles gambiae densovirus
Barbados	Thannesberger et al., 2020	Metaagenomic sequencing	Aedes aegypti	Anopheles totivirus
Barbados	Thannesberger et al., 2020	Metaagenomic sequencing	Aedes aegypti	Humaita-Tubiacanga virus
Barbados	Thannesberger et al., 2020	Metaagenomic sequencing	Aedes aegypti	Phasi Charoen-like phasivirus
Barbados	Thannesberger et al., 2020	Metaagenomic sequencing	Aedes aegypti	Wenzhou soberno-like virus 4
Ivory Coast	Vasilakis et al., 2014	Culture-isolated metaagenomic sequencing	Aedes aegypti	Dezidougou virus
Kingdom of Saudi Arabia	Yezli et al ., 2021	Target sequencing	Aedes aegypti	Mosquito flavivirus
Thailand	Zakrzewski et al., 2018	Metaagenomic sequencing	Aedes aegypti	Aedes aegypti densovirus 2
Thailand	Zakrzewski et al., 2018	Metaagenomic sequencing	Aedes aegypti	Aedes aegypti toti-like virus
Australia	Zakrzewski et al., 2018	Metaagenomic sequencing	Aedes aegypti	Cell fusing agent virus
Thailand	Zakrzewski et al., 2018	Metaagenomic sequencing	Aedes aegypti	Cell fusing agent virus
Thailand	Zakrzewski et al., 2018	Metaagenomic sequencing	Aedes aegypti	Flavivirus
Australia	Zakrzewski et al., 2018	Metaagenomic sequencing	Aedes aegypti	Humaita-Tubiacanga virus
Thailand	Zakrzewski et al., 2018	Metaagenomic sequencing	Aedes aegypti	Humaita-Tubiacanga virus
Thailand	Zakrzewski et al., 2018	Metaagenomic sequencing	Aedes aegypti	Orthomyxovirus
Australia	Zakrzewski et al., 2018	Metaagenomic sequencing	Aedes aegypti	Phasi Charoen-like phasivirus
Thailand	Zakrzewski et al., 2018	Metaagenomic sequencing	Aedes aegypti	Phasi Charoen-like phasivirus
Thailand	Zakrzewski et al., 2018	Metaagenomic sequencing	Aedes aegypti	Phlebovirus
Thailand	Zakrzewski et al., 2018	Metaagenomic sequencing	Aedes aegypti	Whidbey virus
China	Zhang et al., 2018	Target sequencing	Aedes aegypti	Phasi Charoen-like virus

## Sheet: Fungi
Studies with fungus microbiota in A. aegypti and A. albopictus
Mosquitoes origin	Publication	Methodology	Host	Collection	Genera
Puerto Rico	Angleró-Rodríguez et al., 2017	Culture	Aedes aegypti	Field	Talaromyces
Reunion	Guégan et al., 2020	Amplicon metaagenomics	Aedes albopictus	Colonie	Cladosporidium
Reunion	Guégan et al., 2020	Amplicon metaagenomics	Aedes albopictus	Colonie	Penicillium
Reunion	Guégan et al., 2020	Amplicon metaagenomics	Aedes albopictus	Colonie	Parastagonospora
Reunion	Guégan et al., 2020	Amplicon metaagenomics	Aedes albopictus	Colonie	Lasiodiplodia
Reunion	Guégan et al., 2020	Amplicon metaagenomics	Aedes albopictus	Colonie	Malassezia
Reunion	Guégan et al., 2020	Amplicon metaagenomics	Aedes albopictus	Colonie	Golovinomyces
Reunion	Guégan et al., 2020	Amplicon metaagenomics	Aedes albopictus	Colonie	Aureobasidium
Reunion	Guégan et al., 2020	Amplicon metaagenomics	Aedes albopictus	Colonie	Trichoderma
Reunion	Guégan et al., 2020	Amplicon metaagenomics	Aedes albopictus	Colonie	Xylodon
France	Luis et al., 2019	Amplicon metaagenomics	Aedes albopictus	field	Cladosporidium
France	Luis et al., 2019	Amplicon metaagenomics	Aedes albopictus	field	Aureobasidium
France	Luis et al., 2019	Amplicon metaagenomics	Aedes albopictus	field	Penicillium
France	Luis et al., 2019	Amplicon metaagenomics	Aedes albopictus	field	Aspergillus
Madagascar	Luis et al., 2019	Amplicon metaagenomics	Aedes albopictus	field	Cladosporidium
Madagascar	Luis et al., 2019	Amplicon metaagenomics	Aedes albopictus	field	Candida
Madagascar	Luis et al., 2019	Amplicon metaagenomics	Aedes albopictus	field	Hyphopichia
Madagascar	Luis et al., 2019	Amplicon metaagenomics	Aedes albopictus	field	Exobasidium
Vietnam	Luis et al., 2019	Amplicon metaagenomics	Aedes albopictus	field	Cladosporidium
Vietnam	Luis et al., 2019	Amplicon metaagenomics	Aedes albopictus	field	Hannaella
Vietnam	Luis et al., 2019	Amplicon metaagenomics	Aedes albopictus	field	Schizophyllum
Vietnam	Luis et al., 2019	Amplicon metaagenomics	Aedes albopictus	field	Torulaspora
Grenade	Ramos-Nino et al., 2029	Amplicon metaagenomics	Aedes aegypti	field	Aspergillus
Grenade	Ramos-Nino et al., 2029	Amplicon metaagenomics	Aedes aegypti	field	Edhazardia
Grenade	Ramos-Nino et al., 2029	Amplicon metaagenomics	Aedes aegypti	field	Nosema
Grenade	Ramos-Nino et al., 2029	Amplicon metaagenomics	Aedes aegypti	field	Malassezia
Australia	Zakrzewski et al., 2018	Amplicon metaagenomics	Aedes aegypti	field	Edhazardia
Australia	Zakrzewski et al., 2018	Amplicon metaagenomics	Aedes aegypti	field	Penicilium
Thailand	Zakrzewski et al., 2018	Amplicon metaagenomics	Aedes aegypti	field	Fusarium
